# Supplementary material for: Organic phosphorescent nanoscintillator for low-dose X-ray-induced photodynamic therapy
Source: Nat Commun. 2022 Aug 30;13:5091. doi: 10.1038/s41467-022-32054-0 (PMC9428140; doi:10.1038/s41467-022-32054-0)
Supplement: Supplementary file 3 — Source Data [file 41467_2022_32054_MOESM3_ESM.xls]

## Sheet: Fig.2b
Directly measured data			Frequency count
Nanoparticle No.	Diameter (nm)		Bin center (nm)	Count
1	44.676		6	0
2	30.444		16	0
3	40.045		26	11
4	38.161		36	18
5	63.828		46	28
6	43.745		56	22
7	37.754		66	12
8	55.052		76	1
9	51.432		86	1
10	46.388		96	0
11	51.106		106	0
12	43.352
13	41.079
14	57.024
15	50.575
16	56.828
17	32.723
18	30.529
19	21.307
20	53.297
21	38.317
22	83.739
23	39.354
24	32.327
25	40.597
26	46.92
27	36.013
28	58.609
29	69.557
30	30.529
31	32.723
32	27.981
33	42.211
34	43.332
35	65.143
36	58.316
37	55.962
38	36.368
39	50.558
40	53.967
41	69.815
42	40.428
43	46.865
44	69.569
45	52.763
46	38.762
47	49.184
48	60.437
49	36.202
50	58.316
51	43.51
52	45.436
53	44.981
54	64.985
55	47.573
56	48.87
57	63.935
58	48.056
59	41.079
60	61.782
61	33.652
62	27.331
63	54.661
64	26.309
65	51.332
66	26.984
67	61.782
68	51.631
69	42.795
70	24.592
71	79.617
72	49.393
73	48.905
74	26.341
75	57.859
76	42.735
77	53.152
78	38.674
79	47.573
80	32.327
81	45.209
82	50.116
83	53.967
84	52.11
85	68.714
86	64.761
87	64.349
88	51.78
89	41.079
90	35.121
91	53.208
92	26.984
93	41.577

## Sheet: Fig.2c
PL Spectrum			Phos. Spectrum			RL Spectrum
Wavelength (nm)	Intensity		Wavelength (nm)	Intensity		Wavelength (nm)	Intensity
350	152900		350	6		348.302	0.88
351	159358		351	4		349.092	-2.12
352	169338		352	5		349.882	4.88
353	177014		353	6		350.672	1.88
354	190037		354	11		351.462	9.88
355	199562		355	3		352.252	1.88
356	213315		356	11		353.042	6.88
357	224448		357	2		353.832	2.88
358	244881		358	7		354.621	9.88
359	265229		359	6		355.411	8.88
360	298878		360	4		356.201	9.88
361	339865		361	9		356.99	8.88
362	396304		362	5		357.779	16.88
363	454861		363	2		358.569	7.88
364	523829		364	10		359.358	14.88
365	595128		365	20		360.147	20.88
366	661292		366	7		360.936	15.88
367	714548		367	14		361.725	12.88
368	758334		368	14		362.514	13.88
369	792486		369	16		363.303	15.88
370	813153		370	25		364.092	15.88
371	824310		371	15		364.88	18.88
372	839337		372	22		365.669	15.88
373	841414		373	12		366.458	19.88
374	849143		374	23		367.246	18.88
375	849243		375	26		368.034	13.88
376	849169		376	27		368.823	24.88
377	855593		377	24		369.611	12.88
378	863790		378	23		370.399	26.88
379	875247		379	23		371.187	20.88
380	886432		380	24		371.975	26.88
381	907986		381	29		372.763	22.88
382	926914		382	21		373.551	22.88
383	945056		383	29		374.339	29.88
384	966225		384	31		375.127	23.88
385	995383		385	30		375.915	35.88
386	1006210		386	42		376.702	23.88
387	1012670		387	29		377.49	29.88
388	1022080		388	27		378.277	24.88
389	1023220		389	28		379.065	34.88
390	1024080		390	21		379.852	35.88
391	1017300		391	33		380.639	41.88
392	1009500		392	27		381.426	43.88
393	990424		393	33		382.214	49.88
394	983968		394	26		383.001	51.88
395	964838		395	40		383.788	55.88
396	944597		396	36		384.574	55.88
397	929678		397	40		385.361	58.88
398	916136		398	26		386.148	80.88
399	906006		399	40		386.935	70.88
400	890424		400	21		387.721	90.88
401	876302		401	35		388.508	93.88
402	860055		402	52		389.294	99.88
403	852405		403	35		390.081	109.88
404	845041		404	32		390.867	119.88
405	841212		405	34		391.653	129.88
406	838141		406	31		392.439	145.88
407	837275		407	34		393.225	141.88
408	832698		408	25		394.011	151.88
409	826868		409	25		394.797	169.88
410	812144		410	21		395.583	173.88
411	800655		411	35		396.369	181.88
412	799460		412	30		397.155	197.88
413	781872		413	33		397.94	193.88
414	773930		414	26		398.726	217.88
415	760808		415	33		399.511	205.88
416	745377		416	33		400.297	217.88
417	732612		417	34		401.082	233.88
418	721070		418	29		401.867	252.88
419	707431		419	23		402.652	239.88
420	696958		420	35		403.438	252.88
421	678377		421	29		404.223	265.88
422	669145		422	18		405.008	247.88
423	656018		423	33		405.793	255.88
424	646242		424	24		406.577	266.88
425	638720		425	31		407.362	247.88
426	628344		426	25		408.147	267.88
427	616142		427	34		408.931	259.88
428	610023		428	23		409.716	286.88
429	594962		429	32		410.5	288.88
430	587435		430	25		411.285	289.88
431	574456		431	27		412.069	287.88
432	563913		432	38		412.853	275.88
433	554009		433	20		413.637	284.88
434	550445		434	25		414.422	274.88
435	537126		435	29		415.206	282.88
436	522774		436	22		415.99	278.88
437	513190		437	15		416.773	277.88
438	501589		438	19		417.557	280.88
439	499438		439	23		418.341	270.88
440	490360		440	19		419.125	270.88
441	485114		441	22		419.908	261.88
442	469888		442	19		420.692	260.88
443	464950		443	16		421.475	247.88
444	454951		444	22		422.258	253.88
445	447518		445	27		423.042	242.88
446	440810		446	16		423.825	239.88
447	429996		447	24		424.608	240.88
448	422524		448	16		425.391	246.88
449	415669		449	18		426.174	235.88
450	406033		450	18		426.957	225.88
451	396047		451	24		427.74	229.88
452	389011		452	22		428.523	228.88
453	377508		453	15		429.305	225.88
454	370366		454	12		430.088	212.88
455	363595		455	21		430.87	210.88
456	354235		456	11		431.653	210.88
457	345098		457	18		432.435	214.88
458	338260		458	19		433.218	214.88
459	329573		459	23		434	206.88
460	320521		460	21		434.782	208.88
461	314058		461	10		435.564	195.88
462	307024		462	19		436.346	193.88
463	296670		463	18		437.128	207.88
464	293352		464	18		437.91	205.88
465	282681		465	10		438.692	193.88
466	280678		466	11		439.474	180.88
467	272158		467	8		440.255	184.88
468	264781		468	23		441.037	179.88
469	260744		469	19		441.818	185.88
470	253102		470	19		442.6	189.88
471	246427		471	20		443.381	161.88
472	241235		472	23		444.162	179.88
473	235093		473	9		444.944	172.88
474	228212		474	13		445.725	167.88
475	225308		475	21		446.506	162.88
476	219991		476	23		447.287	168.88
477	214414		477	23		448.068	151.88
478	207547		478	21		448.848	156.88
479	204185		479	19		449.629	158.88
480	200298		480	31		450.41	148.88
481	194589		481	27		451.19	139.88
482	190344		482	21		451.971	151.88
483	186700		483	29		452.751	146.88
484	180461		484	30		453.532	142.88
485	176293		485	35		454.312	138.88
486	173343		486	41		455.092	135.88
487	168234		487	56		455.873	127.88
488	164949		488	50		456.653	122.88
489	159418		489	92		457.433	134.88
490	155173		490	71		458.213	118.88
491	151240		491	71		458.993	131.88
492	148940		492	98		459.772	118.88
493	144897		493	108		460.552	115.88
494	143263		494	96		461.332	109.88
495	139622		495	132		462.111	116.88
496	136841		496	140		462.891	113.88
497	131652		497	147		463.67	106.88
498	129475		498	165		464.449	105.88
499	126725		499	179		465.229	105.88
500	124893		500	218		466.008	105.88
501	121409		501	224		466.787	95.88
502	119132		502	255		467.566	109.88
503	116276		503	273		468.345	98.88
504	114724		504	299		469.124	92.88
505	114916		505	365		469.903	95.88
506	111422		506	489		470.682	92.88
507	110936		507	503		471.46	94.88
508	110920		508	625		472.239	82.88
509	108553		509	736		473.017	93.88
510	109373		510	984		473.796	89.88
511	111885		511	1133		474.574	93.88
512	114832		512	1387		475.353	95.88
513	117840		513	1710		476.131	95.88
514	122696		514	2086		476.909	82.88
515	130893		515	2463		477.687	89.88
516	139521		516	2931		478.465	78.88
517	154563		517	3826		479.243	90.88
518	168725		518	4770		480.021	79.88
519	186842		519	5622		480.799	88.88
520	212551		520	7086		481.576	71.88
521	245505		521	8648		482.354	86.88
522	284743		522	10535		483.131	76.88
523	334874		523	12839		483.909	77.88
524	387867		524	15370		484.686	81.88
525	454609		525	18562		485.464	83.88
526	524179		526	22148		486.241	78.88
527	594666		527	25000		487.018	64.88
528	666346		528	28361		487.795	76.88
529	723424		529	31216		488.572	75.88
530	769041		530	33141		489.349	77.88
531	804737		531	34743		490.126	82.88
532	822193		532	35309		490.903	81.88
533	829212		533	35365		491.68	85.88
534	825697		534	35338		492.456	85.88
535	812800		535	34548		493.233	78.88
536	794469		536	33667		494.009	83.88
537	776413		537	32918		494.786	89.88
538	763771		538	31767		495.562	87.88
539	741971		539	30671		496.338	83.88
540	729300		540	29882		497.115	80.88
541	715320		541	28836		497.891	95.88
542	701565		542	27542		498.667	92.88
543	683300		543	27474		499.443	100.88
544	661406		544	26111		500.219	98.88
545	642841		545	25359		500.994	93.88
546	622842		546	24729		501.77	111.88
547	602525		547	23618		502.546	120.88
548	575030		548	22472		503.321	127.88
549	550323		549	21001		504.097	120.88
550	530634		550	19897		504.872	129.88
551	504485		551	18962		505.648	155.88
552	481411		552	18221		506.423	157.88
553	460498		553	16944		507.198	184.88
554	442596		554	16349		507.973	212.88
555	424995		555	15373		508.749	217.88
556	414395		556	14734		509.524	253.88
557	399588		557	14023		510.298	282.88
558	388965		558	13612		511.073	316.88
559	379972		559	13375		511.848	351.88
560	371464		560	12856		512.623	398.88
561	371202		561	12923		513.397	465.88
562	374310		562	12664		514.172	524.88
563	377929		563	12975		514.946	577.88
564	385138		564	13160		515.721	689.88
565	396971		565	13210		516.495	789.88
566	408240		566	13702		517.269	915.88
567	426237		567	13868		518.044	1048.88
568	447996		568	14702		518.818	1229.88
569	467827		569	15090		519.592	1397.88
570	491130		570	15807		520.366	1616.88
571	512301		571	16528		521.139	1885.88
572	538397		572	17007		521.913	2166.88
573	562449		573	17644		522.687	2528.88
574	584770		574	18118		523.461	2818.88
575	601285		575	18644		524.234	3174.88
576	620348		576	19228		525.008	3590.88
577	635638		577	19298		525.781	3981.88
578	644348		578	19693		526.554	4374.88
579	645593		579	19489		527.328	4742.88
580	644879		580	19826		528.101	5030.88
581	647600		581	19374		528.874	5364.88
582	640652		582	18945		529.647	5621.88
583	632975		583	18370		530.42	5783.88
584	617786		584	18005		531.193	5892.88
585	604277		585	17294		531.966	5932.88
586	593515		586	17048		532.738	6013.88
587	573821		587	16070		533.511	5992.88
588	556857		588	15884		534.284	5940.88
589	547212		589	14942		535.056	5861.88
590	532602		590	14378		535.829	5844.88
591	516316		591	13960		536.601	5782.88
592	494695		592	13418		537.373	5703.88
593	481973		593	12737		538.145	5664.88
594	464588		594	12356		538.918	5638.88
595	445962		595	11993		539.69	5607.88
596	433281		596	11169		540.462	5503.88
597	416589		597	10903		541.234	5488.88
598	400714		598	10259		542.005	5410.88
599	388579		599	9632		542.777	5391.88
600	369712		600	9263		543.549	5296.88
601	351804		601	8816		544.32	5239.88
602	340501		602	8344		545.092	5107.88
603	327194		603	7825		545.863	5011.88
604	309334		604	7444		546.635	4901.88
605	301583		605	7275		547.406	4796.88
606	288278		606	6745		548.177	4684.88
607	275311		607	6323		548.948	4500.88
608	267046		608	6142		549.719	4413.88
609	256828		609	6004		550.49	4240.88
610	249769		610	5659		551.261	4178.88
611	241694		611	5332		552.032	4017.88
612	240342		612	5252		552.803	3950.88
613	232537		613	4919		553.574	3801.88
614	228178		614	4797		554.344	3750.88
615	228317		615	4767		555.115	3662.88
616	227555		616	4705		555.885	3569.88
617	225529		617	4637		556.656	3528.88
618	227924		618	4586		557.426	3491.88
619	226845		619	4429		558.196	3506.88
620	226411		620	4469		558.966	3455.88
621	224675		621	4274		559.736	3474.88
622	227989		622	4480		560.506	3449.88
623	232687		623	4465		561.276	3445.88
624	235294		624	4279		562.046	3512.88
625	238274		625	4436		562.816	3552.88
626	243163		626	4444		563.586	3648.88
627	241079		627	4385		564.355	3752.88
628	244162		628	4283		565.125	3813.88
629	243675		629	4302		565.894	3891.88
630	247050		630	4308		566.664	4035.88
631	251559		631	4104		567.433	4143.88
632	249288		632	4213		568.202	4295.88
633	248637		633	4169		568.971	4387.88
634	245689		634	3955		569.74	4500.88
635	240428		635	3824		570.509	4674.88
636	238847		636	3786		571.278	4781.88
637	241390		637	3660		572.047	4940.88
638	232993		638	3596		572.816	5003.88
639	231443		639	3547		573.585	5142.88
640	226031		640	3314		574.353	5215.88
641	225832		641	3356		575.122	5341.88
642	217698		642	3048		575.89	5437.88
643	214522		643	3042		576.659	5495.88
644	206223		644	2880		577.427	5542.88
645	201438		645	2784		578.195	5543.88
646	196271		646	2671		578.963	5587.88
647	190151		647	2634		579.731	5539.88
648	185447		648	2432		580.499	5524.88
649	181577		649	2256		581.267	5479.88
650	173456		650	2161		582.035	5413.88
651	170052		651	2010		582.803	5384.88
652	161186		652	2002		583.571	5279.88
653	156062		653	1880		584.338	5168.88
654	149539		654	1788		585.106	5084.88
655	142743		655	1687		585.873	5061.88
656	144089		656	1581		586.641	4946.88
657	134905		657	1511		587.408	4800.88
658	130584		658	1483		588.175	4744.88
659	127833		659	1414		588.943	4708.88
660	121825		660	1251		589.71	4597.88
661	119631		661	1222		590.477	4466.88
662	109872		662	1233		591.244	4417.88
663	107645		663	1011		592.01	4353.88
664	101687		664	989		592.777	4232.88
665	101194		665	940		593.544	4172.88
666	96737.4		666	829		594.311	4057.88
667	95985.4		667	827		595.077	3936.88
668	91851.4		668	783		595.844	3861.88
669	91311.2		669	703		596.61	3758.88
670	88569.8		670	741		597.376	3642.88
671	89204.9		671	655		598.143	3553.88
672	82091.8		672	651		598.909	3407.88
673	80298.6		673	621		599.675	3356.88
674	82500.3		674	614		600.441	3267.88
675	78097.6		675	574		601.207	3197.88
676	74815.6		676	575		601.973	3114.88
677	74908.8		677	635		602.739	3002.88
678	71744.8		678	522		603.504	2930.88
679	72073.5		679	555		604.27	2845.88
680	65876.7		680	537		605.035	2760.88
681	65245.5		681	503		605.801	2700.88
682	66343.5		682	508		606.566	2634.88
683	66850.3		683	454		607.332	2600.88
684	66850.7		684	488		608.097	2531.88
685	64238.9		685	440		608.862	2461.88
686	64978.1		686	479		609.627	2445.88
687	64623.1		687	455		610.392	2405.88
688	63825.1		688	463		611.157	2379.88
689	63740.5		689	416		611.922	2296.88
690	66968.4		690	428		612.687	2332.88
691	62603		691	423		613.451	2287.88
692	62160.3		692	450		614.216	2252.88
693	62496		693	412		614.981	2225.88
694	61675.3		694	427		615.745	2245.88
695	61901.1		695	390		616.51	2218.88
696	62145.4		696	365		617.274	2199.88
697	60388.6		697	417		618.038	2216.88
698	59603.4		698	354		618.802	2156.88
699	59043.3		699	345		619.566	2160.88
700	57859		700	356		620.33	2208.88
701	56402.4		701	381		621.094	2200.88
702	58472.6		702	322		621.858	2232.88
703	55203.7		703	313		622.622	2197.88
704	56474.3		704	353		623.386	2256.88
705	55357.3		705	301		624.149	2252.88
706	51555		706	320		624.913	2278.88
707	53624.5		707	301		625.676	2260.88
708	50370.4		708	266		626.44	2282.88
709	49183		709	261		627.203	2292.88
710	50460.7		710	268		627.966	2258.88
711	50298.3		711	270		628.729	2289.88
712	48475.5		712	244		629.493	2270.88
713	43870.5		713	193		630.256	2245.88
714	45944.1		714	242		631.018	2254.88
715	41443.4		715	204		631.781	2229.88
716	44618.8		716	195		632.544	2244.88
717	40661.4		717	206		633.307	2237.88
718	40335.4		718	181		634.069	2229.88
719	39418.4		719	204		634.832	2202.88
720	39923.6		720	193		635.594	2195.88
721	35913.1		721	167		636.357	2181.88
722	33821.1		722	165		637.119	2131.88
723	33984.7		723	158		637.881	2093.88
724	32644		724	139		638.644	2111.88
725	32648.6		725	137		639.406	2061.88
726	30454.2		726	141		640.168	2010.88
727	30066.7		727	107		640.93	1999.88
728	28323.3		728	115		641.691	1966.88
729	25610.3		729	111		642.453	1907.88
730	26593.4		730	80		643.215	1867.88
731	26342.5		731	102		643.976	1841.88
732	27525.2		732	117		644.738	1804.88
733	26266		733	90		645.499	1754.88
734	23062.8		734	109		646.261	1722.88
735	24381.2		735	78		647.022	1698.88
736	22329.6		736	77		647.783	1636.88
737	23729		737	64		648.545	1630.88
738	20814.3		738	71		649.306	1597.88
739	22841.5		739	67		650.067	1544.88
740	19790.6		740	64		650.827	1516.88
741	19290		741	59		651.588	1504.88
742	18861.1		742	62		652.349	1459.88
743	18480.7		743	68		653.11	1405.88
744	19192.9		744	60		653.87	1373.88
745	14453.2		745	59		654.631	1336.88
746	16495.8		746	54		655.391	1302.88
747	14114.4		747	43		656.152	1259.88
748	16406.1		748	51		656.912	1238.88
749	17370.1		749	41		657.672	1184.88
750	17315.7		750	68		658.432	1160.88
						659.192	1140.88
						659.952	1111.88
						660.712	1076.88
						661.472	1077.88
						662.232	1037.88
						662.992	1034.88
						663.751	983.88
						664.511	933.88
						665.27	940.88
						666.029	913.88
						666.789	888.88
						667.548	846.88
						668.307	850.88
						669.066	835.88
						669.825	786.88
						670.584	798.88
						671.343	755.88
						672.101	747.88
						672.86	727.88
						673.619	717.88
						674.377	724.88
						675.136	698.88
						675.894	707.88
						676.652	665.88
						677.41	658.88
						678.169	644.88
						678.927	641.88
						679.685	629.88
						680.442	629.88
						681.2	613.88
						681.958	617.88
						682.716	601.88
						683.473	598.88
						684.231	604.88
						684.988	597.88
						685.745	574.88
						686.503	573.88
						687.26	587.88
						688.017	563.88
						688.774	544.88
						689.531	568.88
						690.288	560.88
						691.044	568.88
						691.801	550.88
						692.558	551.88
						693.314	542.88
						694.071	549.88
						694.827	541.88
						695.583	532.88
						696.34	520.88
						697.096	528.88
						697.852	497.88
						698.608	499.88
						699.364	490.88
						700.12	510.88
						700.875	475.88
						701.631	465.88
						702.387	474.88
						703.142	475.88
						703.898	454.88
						704.653	440.88
						705.408	441.88
						706.163	428.88
						706.919	431.88
						707.674	435.88
						708.429	421.88
						709.183	407.88
						709.938	414.88
						710.693	377.88
						711.448	386.88
						712.202	381.88
						712.957	369.88
						713.711	353.88
						714.465	361.88
						715.22	361.88
						715.974	341.88
						716.728	330.88
						717.482	341.88
						718.236	322.88
						718.99	310.88
						719.744	311.88
						720.497	298.88
						721.251	290.88
						722.004	284.88
						722.758	276.88
						723.511	272.88
						724.265	257.88
						725.018	265.88
						725.771	252.88
						726.524	247.88
						727.277	235.88
						728.03	241.88
						728.783	213.88
						729.536	213.88
						730.288	208.88
						731.041	227.88
						731.793	220.88
						732.546	220.88
						733.298	207.88
						734.051	184.88
						734.803	173.88
						735.555	187.88
						736.307	193.88
						737.059	188.88
						737.811	174.88
						738.563	185.88
						739.314	177.88
						740.066	165.88
						740.817	179.88
						741.569	158.88
						742.32	140.88
						743.072	154.88
						743.823	152.88
						744.574	147.88
						745.325	146.88
						746.076	149.88
						746.827	147.88
						747.578	127.88
						748.329	146.88
						749.08	146.88
						749.83	145.88
						750.581	156.88
						751.331	118.88
						752.081	128.88
						752.832	123.88
						753.582	128.88
						754.332	141.88
						755.082	134.88
						755.832	117.88
						756.582	100.88
						757.332	100.88
						758.082	111.88
						758.831	94.88
						759.581	124.88
						760.33	96.88
						761.08	108.88
						761.829	99.88
						762.578	100.88
						763.328	89.88
						764.077	121.88
						764.826	102.88
						765.575	101.88
						766.324	120.88
						767.072	110.88
						767.821	94.88
						768.57	117.88
						769.318	104.88
						770.067	100.88
						770.815	108.88
						771.563	90.88
						772.312	78.88
						773.06	126.88
						773.808	102.88
						774.556	103.88
						775.304	95.88
						776.052	88.88
						776.799	91.88
						777.547	86.88
						778.295	72.88
						779.042	55.88
						779.789	78.88
						780.537	135.88
						781.284	101.88
						782.031	80.88
						782.778	101.88
						783.525	64.88
						784.272	95.88
						785.019	68.88
						785.766	70.88
						786.513	78.88
						787.259	75.88
						788.006	52.88
						788.752	93.88
						789.499	69.88
						790.245	76.88
						790.991	93.88
						791.737	72.88
						792.483	75.88
						793.229	60.88
						793.975	74.88
						794.721	67.88
						795.467	95.88
						796.213	56.88
						796.958	82.88
						797.704	85.88
						798.449	62.88
						799.194	52.88
						799.94	38.88
						800.685	57.88
						801.43	69.88
						802.175	50.88
						802.92	52.88
						803.665	72.88
						804.41	52.88
						805.154	47.88
						805.899	43.88
						806.643	58.88
						807.388	72.88
						808.132	53.88
						808.877	52.88
						809.621	50.88
						810.365	59.88
						811.109	32.88
						811.853	37.88
						812.597	28.88
						813.341	35.88
						814.084	40.88
						814.828	36.88
						815.572	46.88
						816.315	37.88
						817.058	38.88
						817.802	47.88
						818.545	33.88
						819.288	37.88
						820.031	32.88
						820.774	37.88
						821.517	26.88
						822.26	33.88
						823.003	40.88
						823.746	44.88
						824.488	26.88
						825.231	22.88
						825.973	50.88
						826.715	20.88
						827.458	52.88
						828.2	29.88
						828.942	35.88
						829.684	24.88
						830.426	30.88
						831.168	37.88
						831.91	24.88
						832.651	27.88
						833.393	46.88
						834.135	33.88
						834.876	24.88
						835.617	29.88
						836.359	27.88
						837.1	24.88
						837.841	39.88
						838.582	28.88
						839.323	27.88
						840.064	23.88
						840.805	24.88
						841.546	16.88
						842.286	51.88
						843.027	17.88
						843.767	22.88
						844.508	38.88
						845.248	34.88
						845.988	25.88
						846.729	27.88
						847.469	7.88
						848.209	26.88
						848.949	17.88
						849.688	26.88
						850.428	10.88
						851.168	15.88
						851.907	15.88
						852.647	32.88
						853.386	40.88
						854.126	32.88
						854.865	5.88
						855.604	18.88
						856.343	27.88
						857.082	4.88
						857.821	17.88
						858.56	22.88
						859.299	29.88
						860.038	35.88
						860.776	17.88
						861.515	16.88
						862.253	34.88
						862.992	34.88
						863.73	33.88
						864.468	31.88
						865.206	10.88
						865.944	9.88
						866.682	27.88
						867.42	22.88
						868.158	26.88
						868.896	23.88
						869.634	17.88
						870.371	22.88
						871.109	26.88
						871.846	16.88
						872.583	19.88
						873.321	11.88
						874.058	14.88
						874.795	33.88
						875.532	20.88
						876.269	17.88
						877.006	19.88
						877.742	7.88
						878.479	8.88
						879.216	11.88
						879.952	27.88
						880.688	11.88
						881.425	23.88
						882.161	19.88
						882.897	23.88
						883.633	18.88
						884.369	8.88
						885.105	20.88
						885.841	21.88
						886.577	32.88
						887.313	15.88
						888.048	4.88
						888.784	-6.12
						889.519	24.88
						890.254	11.88
						890.99	2.88
						891.725	20.88
						892.46	17.88
						893.195	10.88
						893.93	15.88
						894.665	9.88
						895.4	25.88
						896.134	22.88
						896.869	2.88
						897.604	8.88
						898.338	8.88
						899.072	6.88
						899.807	3.88
						900.541	13.88
						901.275	25.88
						902.009	11.88
						902.743	16.88
						903.477	0.88
						904.211	4.88
						904.944	10.88
						905.678	-0.12
						906.412	12.88
						907.145	8.88
						907.878	13.88
						908.612	9.88
						909.345	10.88
						910.078	1.88
						910.811	10.88
						911.544	5.88
						912.277	7.88
						913.01	12.88
						913.743	9.88
						914.475	12.88
						915.208	10.88
						915.94	25.88
						916.673	18.88
						917.405	5.88
						918.137	6.88
						918.869	10.88
						919.601	7.88
						920.333	8.88
						921.065	9.88
						921.797	14.88
						922.529	26.88
						923.261	6.88
						923.992	11.88
						924.724	8.88
						925.455	8.88
						926.186	4.88
						926.918	7.88
						927.649	3.88
						928.38	2.88
						929.111	19.88
						929.842	3.88
						930.573	3.88
						931.303	9.88
						932.034	1.88
						932.765	1.88
						933.495	2.88
						934.225	-2.12
						934.956	2.88
						935.686	1.88
						936.416	-0.12
						937.146	3.88
						937.876	3.88
						938.606	4.88
						939.336	7.88
						940.066	2.88
						940.796	11.88
						941.525	9.88
						942.255	11.88
						942.984	-5.12
						943.713	5.88
						944.443	7.88
						945.172	4.88
						945.901	5.88
						946.63	0.88
						947.359	2.88
						948.088	-3.12
						948.816	3.88
						949.545	6.88
						950.274	7.88
						951.002	-1.12
						951.731	-4.12
						952.459	1.88
						953.187	-1.12
						953.915	0.88
						954.643	13.88
						955.372	3.88
						956.099	-0.12
						956.827	1.88
						957.555	0.88
						958.283	5.88
						959.01	-2.12
						959.738	2.88
						960.465	9.88
						961.193	2.88
						961.92	4.88
						962.647	7.88
						963.374	0.88
						964.101	5.88
						964.828	4.88
						965.555	1.88
						966.282	-2.12
						967.008	0.88
						967.735	12.88
						968.461	7.88
						969.188	-1.12
						969.914	-7.12
						970.64	4.88
						971.367	10.88
						972.093	18.88
						972.819	5.88
						973.545	3.88
						974.271	8.88
						974.996	10.88
						975.722	5.88
						976.448	0.88
						977.173	-3.12
						977.899	9.88
						978.624	6.88
						979.349	-2.12
						980.074	10.88
						980.799	7.88
						981.524	6.88
						982.249	8.88
						982.974	8.88
						983.699	11.88
						984.424	6.88
						985.148	3.88
						985.873	-8.12
						986.597	12.88
						987.321	16.88
						988.046	10.88
						988.77	8.88
						989.494	13.88
						990.218	8.88
						990.942	19.88
						991.666	6.88
						992.389	5.88
						993.113	7.88
						993.837	13.88
						994.56	-3.12
						995.284	1.88
						996.007	8.88
						996.73	2.88
						997.453	1.88
						998.176	3.88
						998.899	-0.12
						999.622	11.88
						1000.35	5.88
						1001.07	0.88
						1001.79	7.88
						1002.51	4.88
						1003.24	10.88
						1003.96	2.88
						1004.68	3.88
						1005.4	-0.12
						1006.12	13.88
						1006.85	4.88
						1007.57	7.88
						1008.29	8.88
						1009.01	3.88
						1009.73	-2.12
						1010.46	5.88
						1011.18	-4.12
						1011.9	4.88
						1012.62	2.88
						1013.34	14.88
						1014.06	-5.12
						1014.78	1.88
						1015.5	-0.12
						1016.23	0.88
						1016.95	-2.12
						1017.67	10.88
						1018.39	16.88
						1019.11	11.88
						1019.83	1.88
						1020.55	6.88
						1021.27	-4.12
						1021.99	4.88
						1022.71	6.88
						1023.43	11.88
						1024.15	9.88
						1024.87	-5.12
						1025.59	-1.12
						1026.31	-7.12
						1027.03	-3.12
						1027.75	5.88
						1028.47	4.88
						1029.19	3.88
						1029.91	-10.12
						1030.63	2.88
						1031.35	3.88
						1032.07	3.88
						1032.79	1.88
						1033.5	1.88
						1034.22	-6.12
						1034.94	0.88
						1035.66	9.88
						1036.38	1.88
						1037.1	4.88
						1037.82	7.88
						1038.54	1.88
						1039.25	2.88
						1039.97	-2.12
						1040.69	-2.12
						1041.41	5.88
						1042.12	12.88
						1042.84	3.88
						1043.56	2.88
						1044.28	11.88
						1045	4.88
						1045.71	6.88
						1046.43	14.88
						1047.15	-1.12
						1047.87	4.88
						1048.58	1.88
						1049.3	3.88
						1050.02	1.88
						1050.73	-1.12
						1051.45	4.88
						1052.17	-4.12
						1052.88	2.88
						1053.6	6.88
						1054.32	-2.12
						1055.03	13.88
						1055.75	6.88
						1056.47	2.88
						1057.18	1.88
						1057.9	1.88
						1058.61	-4.12
						1059.33	1.88
						1060.05	3.88
						1060.76	1.88
						1061.48	-6.12
						1062.19	7.88
						1062.91	2.88
						1063.62	8.88
						1064.34	-4.12
						1065.05	6.88
						1065.77	3.88
						1066.48	6.88
						1067.2	-5.12
						1067.91	-0.12
						1068.63	-1.12
						1069.34	2.88
						1070.06	1.88
						1070.77	3.88
						1071.49	5.88
						1072.2	5.88
						1072.92	-3.12
						1073.63	3.88
						1074.35	1.88
						1075.06	8.88
						1075.77	4.88
						1076.49	3.88
						1077.2	10.88
						1077.91	8.88
						1078.63	1.88
						1079.34	11.88
						1080.05	5.88
						1080.77	-4.12
						1081.48	6.88
						1082.19	7.88
						1082.91	-1.12
						1083.62	0.88
						1084.33	3.88
						1085.05	3.88
						1085.76	5.88
						1086.47	-0.12
						1087.18	2.88
						1087.9	1.88
						1088.61	3.88
						1089.32	-1.12
						1090.03	0.88
						1090.75	0.88
						1091.46	3.88
						1092.17	3.88
						1092.88	9.88
						1093.59	3.88
						1094.31	-1.12
						1095.02	4.88
						1095.73	0.88
						1096.44	8.88
						1097.15	-2.12
						1097.86	7.88
						1098.57	6.88
						1099.29	-0.12
						1100	0.88
						1100.71	0.88
						1101.42	2.88
						1102.13	8.88
						1102.84	0.88
						1103.55	3.88
						1104.26	3.88
						1104.97	6.88
						1105.68	1.88
						1106.39	4.88
						1107.1	1.88
						1107.81	6.88
						1108.52	1.88
						1109.23	1.88
						1109.94	-2.12
						1110.65	-0.12
						1111.36	8.88
						1112.07	1.88
						1112.78	3.88
						1113.49	8.88
						1114.2	0.88
						1114.91	3.88
						1115.62	4.88
						1116.33	1.88
						1117.04	-2.12
						1117.74	3.88
						1118.45	5.88
						1119.16	3.88
						1119.87	9.88
						1120.58	4.88
						1121.29	9.88
						1121.99	1.88
						1122.7	2.88
						1123.41	1.88
						1124.12	4.88
						1124.83	1.88
						1125.54	3.88
						1126.24	1.88
						1126.95	0.88
						1127.66	3.88
						1128.37	-0.12
						1129.07	0.88
						1129.78	-0.12
						1130.49	-6.12

## Sheet: Fig.2d
Time (ns)	Intensity (counts)
0	17849
125000	3280
250000	3199
375000	3115
500000	3018
625000	2930
750000	2918
875000	2817
1000000	2795
1125000	2682
1250000	2584
1375000	2597
1500000	2583
1625000	2496
1750000	2493
1875000	2449
2000000	2354
2125000	2298
2250000	2347
2375000	2257
2500000	2232
2625000	2267
2750000	2170
2875000	2060
3000000	2074
3125000	2023
3250000	2009
3375000	1958
3500000	1835
3625000	1913
3750000	1780
3875000	1824
4000000	1758
4125000	1754
4250000	1693
4375000	1774
4500000	1731
4625000	1669
4750000	1639
4875000	1631
5000000	1578
5125000	1515
5250000	1503
5375000	1484
5500000	1508
5625000	1471
5750000	1413
5875000	1482
6000000	1394
6125000	1300
6250000	1318
6375000	1320
6500000	1309
6625000	1206
6750000	1297
6875000	1252
7000000	1256
7125000	1154
7250000	1253
7375000	1135
7500000	1225
7625000	1167
7750000	1124
7875000	1088
8e+06	1051
8.125e+06	1095
8.25e+06	1026
8.375e+06	1006
8.5e+06	975
8.625e+06	945
8.75e+06	969
8.875e+06	944
9e+06	955
9.125e+06	966
9.25e+06	956
9.375e+06	916
9.5e+06	915
9.625e+06	896
9.75e+06	887
9.875e+06	875
10000000	877
10125000	810
10250000	833
10375000	792
10500000	825
10625000	768
10750000	772
10875000	791
11000000	770
11125000	741
11250000	785
11375000	766
11500000	729
11625000	711
11750000	651
11875000	721
12000000	688
12125000	675
12250000	694
12375000	632
12500000	661
12625000	620
12750000	657
12875000	671
13000000	648
13125000	636
13250000	638
13375000	571
13500000	538
13625000	574
13750000	548
13875000	574
14000000	583
14125000	562
14250000	607
14375000	556
14500000	531
14625000	566
14750000	511
14875000	489
15000000	492
15125000	487
15250000	498
15375000	495
15500000	469
15625000	436
15750000	454
15875000	422
16000000	437
16125000	518
16250000	431
16375000	460
16500000	463
16625000	408
16750000	457
16875000	384
17000000	431
17125000	417
17250000	412
17375000	437
17500000	426
17625000	345
17750000	412
17875000	393
18000000	382
18125000	384
18250000	364
18375000	352
18500000	391
18625000	384
18750000	368
18875000	358
19000000	356
19125000	364
19250000	345
19375000	324
19500000	324
19625000	348
19750000	322
19875000	281
20000000	326
20125000	347
20250000	308
20375000	316
20500000	305
20625000	301
20750000	312
20875000	317
21000000	324
21125000	295
21250000	305
21375000	341
21500000	300
21625000	276
21750000	260
21875000	271
22000000	295
22125000	277
22250000	259
22375000	259
22500000	271
22625000	271
22750000	227
22875000	277
23000000	280
23125000	244
23250000	273
23375000	266
23500000	236
23625000	234
23750000	259
23875000	229
24000000	277
24125000	246
24250000	248
24375000	240
24500000	269
24625000	223
24750000	222
24875000	242
25000000	215
25125000	216
25250000	246
25375000	216
25500000	252
25625000	222
25750000	209
25875000	209
26000000	210
26125000	241
26250000	194
26375000	216
26500000	229
26625000	234
26750000	220
26875000	214
27000000	201
27125000	205
27250000	203
27375000	189
27500000	183
27625000	218
27750000	198
27875000	181
28000000	179
28125000	196
28250000	175
28375000	176
28500000	188
28625000	180
28750000	208
28875000	194
29000000	174
29125000	160
29250000	183
29375000	161
29500000	184
29625000	184
29750000	168
29875000	165
30000000	164
30125000	175
30250000	172
30375000	149
30500000	171
30625000	172
30750000	171
30875000	183
31000000	163
31125000	158
31250000	152
31375000	167
31500000	147
31625000	170
31750000	174
31875000	142
32000000	167
32125000	180
32250000	176
32375000	158
32500000	151
32625000	153
32750000	156
32875000	162
33000000	149
33125000	151
33250000	132
33375000	141
33500000	162
33625000	142
33750000	122
33875000	152
34000000	143
34125000	161
34250000	148
34375000	159
34500000	174
34625000	145
34750000	145
34875000	137
35000000	143
35125000	119
35250000	136
35375000	141
35500000	149
35625000	127
35750000	138
35875000	138
36000000	127
36125000	137
36250000	147
36375000	152
36500000	146
36625000	117
36750000	124
36875000	122
37000000	109
37125000	151
37250000	132
37375000	129
37500000	123
37625000	119
37750000	118
37875000	131
38000000	124
38125000	125
38250000	126
38375000	150
38500000	127
38625000	100
38750000	134
38875000	119
39000000	138
39125000	138
39250000	138
39375000	113
39500000	122
39625000	141
39750000	128
39875000	109
40000000	115
40125000	124
40250000	111
40375000	124
40500000	138
40625000	105
40750000	108
40875000	123
41000000	109
41125000	113
41250000	128
41375000	124
41500000	98
41625000	107
41750000	122
41875000	115
42000000	125
42125000	113
42250000	101
42375000	110
42500000	98
42625000	91
42750000	88
42875000	109
43000000	108
43125000	104
43250000	100
43375000	102
43500000	102
43625000	106
43750000	97
43875000	114
44000000	98
44125000	95
44250000	103
44375000	102
44500000	94
44625000	101
44750000	109
44875000	117
45000000	87
45125000	85
45250000	89
45375000	90
45500000	93
45625000	107
45750000	104
45875000	101
46000000	99
46125000	111
46250000	96
46375000	106
46500000	78
46625000	103
46750000	84
46875000	107
47000000	115
47125000	91
47250000	93
47375000	79
47500000	94
47625000	93
47750000	93
47875000	66
48000000	87
48125000	95
48250000	94
48375000	94
48500000	97
48625000	114
48750000	81
48875000	90
49000000	90
49125000	93
49250000	100
49375000	83
49500000	116
49625000	73
49750000	105
49875000	80
50000000	89
50125000	96
50250000	83
50375000	85
50500000	89
50625000	84
50750000	83
50875000	80
51000000	93
51125000	75
51250000	71
51375000	77
51500000	87
51625000	78
51750000	77
51875000	79
52000000	86
52125000	87
52250000	75
52375000	64
52500000	85
52625000	60
52750000	78
52875000	88
53000000	87
53125000	76
53250000	76
53375000	98
53500000	91
53625000	69
53750000	69
53875000	73
54000000	79
54125000	92
54250000	72
54375000	90
54500000	75
54625000	77
54750000	84
54875000	81
55000000	69
55125000	77
55250000	83
55375000	70
55500000	70
55625000	81
55750000	75
55875000	82
56000000	66
56125000	92
56250000	83
56375000	70
56500000	70
56625000	87
56750000	78
56875000	73
57000000	62
57125000	73
57250000	69
57375000	64
57500000	82
57625000	86
57750000	72
57875000	59
58000000	93
58125000	75
58250000	71
58375000	95
58500000	74
58625000	75
58750000	78
58875000	66
59000000	65
59125000	66
59250000	72
59375000	72
59500000	78
59625000	81
59750000	81
59875000	83
60000000	76
60125000	59
60250000	66
60375000	85
60500000	56
60625000	77
60750000	70
60875000	77
61000000	74
61125000	74
61250000	53
61375000	52
61500000	78
61625000	57
61750000	74
61875000	61
62000000	53
62125000	73
62250000	62
62375000	59
62500000	72
62625000	61
62750000	72
62875000	76
63000000	71
63125000	68
63250000	49
63375000	68
63500000	60
63625000	55
63750000	72
63875000	66
64000000	55
64125000	67
64250000	52
64375000	60
64500000	70
64625000	69
64750000	85
64875000	76
65000000	58
65125000	84
65250000	65
65375000	54
65500000	62
65625000	46
65750000	62
65875000	59
66000000	48
66125000	60
66250000	59
66375000	63
66500000	63
66625000	64
66750000	49
66875000	65
67000000	55
67125000	57
67250000	60
67375000	66
67500000	66
67625000	45
67750000	46
67875000	47
68000000	54
68125000	45
68250000	59
68375000	50
68500000	61
68625000	62
68750000	53
68875000	57
69000000	64
69125000	46
69250000	64
69375000	56
69500000	64
69625000	70
69750000	42
69875000	64
70000000	55
70125000	60
70250000	49
70375000	58
70500000	61
70625000	60
70750000	63
70875000	45
71000000	49
71125000	44
71250000	61
71375000	49
71500000	55
71625000	57
71750000	55
71875000	59
72000000	54
72125000	52
72250000	58
72375000	62
72500000	73
72625000	56
72750000	61
72875000	53
73000000	53
73125000	60
73250000	62
73375000	49
73500000	58
73625000	52
73750000	56
73875000	51
74000000	60
74125000	51
74250000	55
74375000	51
74500000	56
74625000	42
74750000	45
74875000	55
75000000	65
75125000	47
75250000	58
75375000	49
75500000	66
75625000	49
75750000	50
75875000	60
76000000	42
76125000	66
76250000	55
76375000	41
76500000	43
76625000	55
76750000	52
76875000	58
77000000	46
77125000	49
77250000	51
77375000	55
77500000	47
77625000	49
77750000	49
77875000	51
78000000	51
78125000	44
78250000	64
78375000	44
78500000	49
78625000	44
78750000	49
78875000	44
79000000	44
79125000	55
79250000	47
79375000	43
79500000	58
79625000	54
79750000	41
79875000	46
80000005	53
80125005	45
80250005	39
80375005	47
80500005	53
80625005	51
80750005	48
80875005	36
81000005	46
81125005	40
81250005	40
81375005	43
81500005	49
81625005	41
81750005	43
81875005	36
82000005	54
82125005	52
82250005	37
82375005	43
82500005	36
82625005	49
82750005	43
82875005	53
83000005	50
83125005	39
83250005	37
83375005	34
83500005	49
83625005	44
83750005	39
83875005	45
84000005	50
84125005	42
84250005	48
84375005	39
84500005	45
84625005	38
84750005	42
84875005	40
85000005	42
85125005	36
85250005	41
85375005	60
85500005	46
85625005	32
85750005	31
85875005	47
86000005	46
86125005	45
86250005	47
86375005	34
86500005	52
86625005	36
86750005	49
86875005	47
87000005	46
87125005	33
87250005	32
87375005	44
87500005	35
87625005	35
87750005	49
87875005	40
88000006	32
88125006	44
88250006	29
88375006	45
88500006	33
88625006	42
88750006	49
88875006	48
89000006	39
89125006	44
89250006	47
89375006	37
89500006	33
89625006	49
89750006	39
89875006	42
90000006	32
90125006	37
90250006	40
90375006	45
90500006	35
90625006	39
90750006	45
90875006	46
91000006	32
91125006	48
91250006	41
91375006	50
91500006	39
91625006	31
91750006	44
91875006	34
92000006	44
92125006	47
92250006	41
92375006	33
92500006	38
92625006	41
92750006	24
92875006	33
93000006	40
93125006	25
93250006	36
93375006	36
93500006	26
93625006	21
93750006	32
93875006	37
94000006	34
94125006	42
94250006	31
94375006	31
94500006	38
94625006	36
94750006	32
94875006	42
95000006	36
95125006	44
95250006	44
95375006	54
95500006	33
95625006	42
95750006	31
95875006	31
96000006	35
96125006	45
96250006	45
96375006	43
96500006	36
96625006	25
96750006	32
96875006	32
97000006	36
97125006	35
97250006	39
97375006	38
97500006	30
97625006	33
97750006	33
97875006	39
98000006	28
98125006	35
98250006	36
98375006	38
98500006	37
98625006	28
98750006	40
98875006	44
99000006	37
99125006	35
99250006	29
99375006	44
99500006	31
99625006	38
99750006	30
99875006	31
100000000	36
100125000	43
100250000	29
100375000	33
100500000	39
100625000	41
100750000	28
100875000	35
101000000	47
101125000	34
101250000	32
101375000	37
101500000	38
101625000	35
101750000	30
101875000	31
102000000	27
102125000	47
102250000	32
102375000	47
102500000	28
102625000	44
102750000	24
102875000	30
103000000	35
103125000	32
103250000	24
103375000	36
103500000	37
103625000	24
103750000	34
103875000	36
104000000	37
104125000	34
104250000	42
104375000	36
104500000	31
104625000	38
104750000	34
104875000	38
105000000	33
105125000	37
105250000	37
105375000	36
105500000	35
105625000	26
105750000	38
105875000	29
106000000	46
106125000	30
106250000	28
106375000	23
106500000	32
106625000	40
106750000	26
106875000	33
107000000	25
107125000	32
107250000	25
107375000	31
107500000	31
107625000	42
107750000	33
107875000	32
108000000	32
108125000	21
108250000	29
108375000	45
108500000	27
108625000	25
108750000	27
108875000	23
109000000	33
109125000	30
109250000	31
109375000	13
109500000	21
109625000	25
109750000	32
109875000	32
110000000	33
110125000	30
110250000	38
110375000	26
110500000	33
110625000	24
110750000	32
110875000	35
111000000	27
111125000	29
111250000	27
111375000	23
111500000	37
111625000	31
111750000	25
111875000	32
112000000	40
112125000	29
112250000	32
112375000	34
112500000	29
112625000	33
112750000	33
112875000	42
113000000	35
113125000	31
113250000	24
113375000	27
113500000	31
113625000	36
113750000	26
113875000	25
114000000	40
114125000	25
114250000	19
114375000	24
114500000	27
114625000	40
114750000	26
114875000	28
115000000	33
115125000	27
115250000	13
115375000	34
115500000	27
115625000	32
115750000	20
115875000	27
116000000	32
116125000	25
116250000	25
116375000	32
116500000	14
116625000	25
116750000	21
116875000	23
117000000	22
117125000	15
117250000	33
117375000	24
117500000	26
117625000	29
117750000	20
117875000	24
118000000	33
118125000	27
118250000	25
118375000	31
118500000	22
118625000	27
118750000	27
118875000	32
119000000	17
119125000	19
119250000	28
119375000	37
119500000	20
119625000	23
119750000	30
119875000	24
120000000	23
120125000	31
120250000	27
120375000	29
120500000	35
120625000	28
120750000	31
120875000	25
121000000	22
121125000	27
121250000	23
121375000	20
121500000	30
121625000	29
121750000	28
121875000	27
122000000	31
122125000	23
122250000	34
122375000	26
122500000	21
122625000	30
122750000	15
122875000	29
123000000	28
123125000	17
123250000	18
123375000	29
123500000	26
123625000	21
123750000	24
123875000	32
124000000	17
124125000	25
124250000	28
124375000	28
124500000	26
124625000	34
124750000	21
124875000	27
125000000	26
125125000	26
125250000	28
125375000	24
125500000	30
125625000	27
125750000	23
125875000	20
126000000	23
126125000	16
126250000	19
126375000	24
126500000	22
126625000	27
126750000	12
126875000	24
127000000	26
127125000	21
127250000	29
127375000	25
127500000	24
127625000	27
127750000	24
127875000	17
128000000	24
128125000	21
128250000	22
128375000	30
128500000	15
128625000	25
128750000	23
128875000	27
129000000	22
129125000	28
129250000	21
129375000	22
129500000	23
129625000	33
129750000	24
129875000	28
130000000	22
130125000	19
130250000	34
130375000	17
130500000	21
130625000	26
130750000	25
130875000	21
131000000	21
131125000	21
131250000	25
131375000	29
131500000	21
131625000	17
131750000	20
131875000	26
132000000	29
132125000	26
132250000	23
132375000	17
132500000	25
132625000	24
132750000	15
132875000	30
133000000	24
133125000	18
133250000	21
133375000	27
133500000	29
133625000	25
133750000	27
133875000	22
134000000	28
134125000	24
134250000	13
134375000	18
134500000	28
134625000	22
134750000	17
134875000	21
135000000	12
135125000	25
135250000	19
135375000	29
135500000	18
135625000	24
135750000	22
135875000	25
136000000	24
136125000	23
136250000	26
136375000	20
136500000	24
136625000	26
136750000	9
136875000	13
137000000	16
137125000	21
137250000	32
137375000	24
137500000	20
137625000	21
137750000	23
137875000	19
138000000	19
138125000	17
138250000	26
138375000	18
138500000	27
138625000	24
138750000	20
138875000	20
139000000	20
139125000	18
139250000	24
139375000	20
139500000	21
139625000	14
139750000	26
139875000	25
140000000	18
140125000	21
140250000	21
140375000	18
140500000	20
140625000	23
140750000	33
140875000	19
141000000	21
141125000	19
141250000	20
141375000	23
141500000	16
141625000	23
141750000	23
141875000	18
142000000	14
142125000	10
142250000	15
142375000	17
142500000	23
142625000	14
142750000	26
142875000	19
143000000	12
143125000	23
143250000	16
143375000	26
143500000	18
143625000	24
143750000	18
143875000	24
144000000	21
144125000	19
144250000	25
144375000	14
144500000	16
144625000	19
144750000	20
144875000	20
145000000	32
145125000	14
145250000	15
145375000	19
145500000	30
145625000	17
145750000	22
145875000	20
146000000	14
146125000	23
146250000	18
146375000	23
146500000	25
146625000	20
146750000	13
146875000	26
147000000	23
147125000	11
147250000	15
147375000	14
147500000	14
147625000	18
147750000	23
147875000	11
148000000	18
148125000	15
148250000	17
148375000	15
148500000	15
148625000	18
148750000	25
148875000	23
149000000	11
149125000	18
149250000	19
149375000	13
149500000	19
149625000	22
149750000	10
149875000	25
150000000	13
150125000	16
150250000	19
150375000	19
150500000	15
150625000	19
150750000	18
150875000	15
151000000	22
151125000	25
151250000	17
151375000	17
151500000	12
151625000	16
151750000	16
151875000	20
152000000	18
152125000	20
152250000	12
152375000	19
152500000	14
152625000	19
152750000	15
152875000	11
153000000	15
153125000	28
153250000	16
153375000	24
153500000	17
153625000	22
153750000	16
153875000	20
154000000	20
154125000	16
154250000	15
154375000	23
154500000	12
154625000	19
154750000	26
154875000	9
155000000	17
155125000	18
155250000	21
155375000	17
155500000	24
155625000	17
155750000	17
155875000	18
156000000	19
156125000	13
156250000	14
156375000	16
156500000	18
156625000	14
156750000	20
156875000	16
157000000	18
157125000	14
157250000	19
157375000	14
157500000	14
157625000	18
157750000	23
157875000	14
158000000	14
158125000	17
158250000	15
158375000	16
158500000	23
158625000	21
158750000	17
158875000	22
159000000	16
159125000	21
159250000	21
159375000	21
159500000	11
159625000	12
159750000	20
159875000	15
160000000	14
160125000	8
160250000	14
160375000	14
160500000	20
160625000	11
160750000	19
160875000	14
161000000	21
161125000	16
161250000	12
161375000	20
161500000	10
161625000	18
161750000	16
161875000	22
162000000	16
162125000	11
162250000	11
162375000	12
162500000	12
162625000	17
162750000	12
162875000	12
163000000	11
163125000	12
163250000	21
163375000	10
163500000	7
163625000	15
163750000	20
163875000	14
164000000	14
164125000	19
164250000	14
164375000	24
164500000	20
164625000	16
164750000	14
164875000	16
165000000	18
165125000	14
165250000	14
165375000	15
165500000	9
165625000	14
165750000	21
165875000	19
166000000	17
166125000	17
166250000	16
166375000	8
166500000	16
166625000	19
166750000	13
166875000	11
167000000	16
167125000	23
167250000	16
167375000	13
167500000	12
167625000	18
167750000	14
167875000	18
168000000	19
168125000	14
168250000	14
168375000	8
168500000	27
168625000	8
168750000	22
168875000	12
169000000	14
169125000	12
169250000	15
169375000	18
169500000	17
169625000	13
169750000	15
169875000	13
170000000	24
170125000	15
170250000	12
170375000	13
170500000	14
170625000	19
170750000	17
170875000	14
171000000	25
171125000	11
171250000	9
171375000	25
171500000	12
171625000	21
171750000	16
171875000	14
172000000	17
172125000	12
172250000	22
172375000	8
172500000	19
172625000	17
172750000	10
172875000	15
173000000	17
173125000	11
173250000	19
173375000	17
173500000	5
173625000	11
173750000	15
173875000	18
174000000	14
174125000	17
174250000	11
174375000	12
174500000	17
174625000	16
174750000	17
174875000	16
175000000	14
175125000	18
175250000	9
175375000	25
175500000	8
175625000	8
175750000	14
175875000	13
176000000	15
176125000	16
176250000	15
176375000	12
176500000	10
176625000	13
176750000	17
176875000	12
177000000	9
177125000	12
177250000	17
177375000	20
177500000	11
177625000	12
177750000	17
177875000	25
178000000	15
178125000	17
178250000	20
178375000	13
178500000	9
178625000	18
178750000	16
178875000	12
179000000	15
179125000	9
179250000	6
179375000	12
179500000	12
179625000	14
179750000	16
179875000	14
180000000	9
180125000	17
180250000	12
180375000	15
180500000	16
180625000	13
180750000	15
180875000	9
181000000	7
181125000	13
181250000	11
181375000	13
181500000	13
181625000	13
181750000	16
181875000	9
182000000	12
182125000	20
182250000	16
182375000	16
182500000	6
182625000	14
182750000	17
182875000	10
183000000	17
183125000	11
183250000	14
183375000	7
183500000	13
183625000	13
183750000	11
183875000	15
184000000	12
184125000	12
184250000	10
184375000	16
184500000	13
184625000	15
184750000	8
184875000	7
185000000	13
185125000	14
185250000	15
185375000	15
185500000	12
185625000	16
185750000	12
185875000	10
186000000	18
186125000	12
186250000	16
186375000	14
186500000	12
186625000	13
186750000	12
186875000	7
187000000	11
187125000	16
187250000	5
187375000	11
187500000	11
187625000	14
187750000	14
187875000	8
188000000	11
188125000	12
188250000	13
188375000	11
188500000	14
188625000	12
188750000	13
188875000	10
189000000	7
189125000	5
189250000	16
189375000	18
189500000	11
189625000	9
189750000	12
189875000	13
190000000	11
190125000	14
190250000	11
190375000	10
190500000	14
190625000	13
190750000	15
190875000	6
191000000	16
191125000	6
191250000	11
191375000	13
191500000	9
191625000	14
191750000	13
191875000	10
192000000	11
192125000	8
192250000	12
192375000	10
192500000	10
192625000	15
192750000	20
192875000	6
193000000	14
193125000	13
193250000	10
193375000	9
193500000	15
193625000	8
193750000	11
193875000	15
194000000	2
194125000	12
194250000	9
194375000	8
194500000	11
194625000	21
194750000	8
194875000	14
195000000	14
195125000	15
195250000	9
195375000	12
195500000	10
195625000	9
195750000	7
195875000	14
196000000	10
196125000	14
196250000	14
196375000	11
196500000	12
196625000	11
196750000	13
196875000	10
197000000	10
197125000	12
197250000	15
197375000	9
197500000	10
197625000	8
197750000	8
197875000	10
198000000	9
198125000	15
198250000	6
198375000	17
198500000	7
198625000	13
198750000	8
198875000	16
199000000	9
199125000	11
199250000	12
199375000	4
199500000	11
199625000	9
199750000	9
199875000	13
200000000	16
200125000	14
200250000	15
200375000	12
200500000	16
200625000	10
200750000	19
200875000	17
201000000	10
201125000	16
201250000	11
201375000	16
201500000	10
201625000	11
201750000	7
201875000	9
202000000	9
202125000	11
202250000	4
202375000	15
202500000	14
202625000	7
202750000	13
202875000	5
203000000	12
203125000	13
203250000	4
203375000	15
203500000	9
203625000	11
203750000	7
203875000	5
204000000	9
204125000	11
204250000	7
204375000	9
204500000	5
204625000	7
204750000	7
204875000	9
205000000	7
205125000	8
205250000	6
205375000	7
205500000	9
205625000	12
205750000	11
205875000	6
206000000	4
206125000	7
206250000	11
206375000	10
206500000	18
206625000	12
206750000	11
206875000	13
207000000	8
207125000	11
207250000	12
207375000	8
207500000	6
207625000	9
207750000	9
207875000	13
208000000	9
208125000	7
208250000	8
208375000	8
208500000	11
208625000	5
208750000	9
208875000	12
209000000	13
209125000	12
209250000	10
209375000	4
209500000	8
209625000	11
209750000	17
209875000	11
210000000	9
210125000	4
210250000	8
210375000	12
210500000	8
210625000	8
210750000	5
210875000	9
211000000	5
211125000	16
211250000	7
211375000	9
211500000	11
211625000	12
211750000	6
211875000	10
212000000	5
212125000	9
212250000	6
212375000	14
212500000	13
212625000	7
212750000	9
212875000	10
213000000	15
213125000	20
213250000	9
213375000	2
213500000	9
213625000	10
213750000	8
213875000	10
214000000	1
214125000	14
214250000	8
214375000	10
214500000	9
214625000	16
214750000	7
214875000	12
215000000	9
215125000	9
215250000	15
215375000	11
215500000	11
215625000	6
215750000	4
215875000	10
216000000	4
216125000	8
216250000	8
216375000	5
216500000	14
216625000	8
216750000	11
216875000	8
217000000	3
217125000	8
217250000	5
217375000	10
217500000	4
217625000	15
217750000	8
217875000	9
218000000	7
218125000	8
218250000	4
218375000	7
218500000	9
218625000	13
218750000	11
218875000	11
219000000	9
219125000	15
219250000	8
219375000	15
219500000	9
219625000	8
219750000	10
219875000	10
220000000	8
220125000	4
220250000	8
220375000	11
220500000	6
220625000	8
220750000	9
220875000	9
221000000	6
221125000	14
221250000	5
221375000	11
221500000	13
221625000	7
221750000	3
221875000	13
222000000	5
222125000	13
222250000	9
222375000	10
222500000	8
222625000	10
222750000	9
222875000	8
223000000	6
223125000	5
223250000	4
223375000	8
223500000	4
223625000	7
223750000	9
223875000	9
224000000	7
224125000	13
224250000	2
224375000	6
224500000	9
224625000	7
224750000	11
224875000	9
225000000	9
225125000	10
225250000	7
225375000	9
225500000	9
225625000	7
225750000	5
225875000	15
226000000	8
226125000	7
226250000	9
226375000	8
226500000	12
226625000	7
226750000	5
226875000	19
227000000	6
227125000	11
227250000	10
227375000	5
227500000	8
227625000	9
227750000	2
227875000	7
228000000	9
228125000	7
228250000	6
228375000	5
228500000	6
228625000	11
228750000	12
228875000	12
229000000	6
229125000	6
229250000	8
229375000	8
229500000	11
229625000	12
229750000	3
229875000	5
230000000	5
230125000	4
230250000	7
230375000	9
230500000	11
230625000	2
230750000	10
230875000	14
231000000	4
231125000	9
231250000	13
231375000	6
231500000	9
231625000	9
231750000	13
231875000	11
232000000	8
232125000	11
232250000	7
232375000	12
232500000	5
232625000	4
232750000	5
232875000	1
233000000	9
233125000	15
233250000	8
233375000	12
233500000	12
233625000	4
233750000	8
233875000	4
234000000	9
234125000	4
234250000	13
234375000	8
234500000	5
234625000	6
234750000	10
234875000	7
235000000	6
235125000	5
235250000	9
235375000	7
235500000	7
235625000	9
235750000	9
235875000	11
236000000	5
236125000	6
236250000	7
236375000	11
236500000	4
236625000	9
236750000	6
236875000	4
237000000	8
237125000	10
237250000	6
237375000	8
237500000	5
237625000	11
237750000	8
237875000	4
238000000	10
238125000	7
238250000	5
238375000	10
238500000	7
238625000	3
238750000	7
238875000	12
239000000	6
239125000	11
239250000	13
239375000	3
239500000	9
239625000	8
239750000	7
239875000	4
240000000	6
240125000	6
240250000	6
240375000	1
240500000	12
240625000	10
240750000	7
240875000	6
241000000	10
241125000	4
241250000	6
241375000	7
241500000	14
241625000	15
241750000	5
241875000	4
242000000	5
242125000	7
242250000	10
242375000	5
242500000	4
242625000	5
242750000	7
242875000	6
243000000	9
243125000	10
243250000	6
243375000	11
243500000	14
243625000	8
243750000	4
243875000	4
244000000	10
244125000	9
244250000	2
244375000	8
244500000	8
244625000	3
244750000	6
244875000	3
245000000	4
245125000	8
245250000	15
245375000	7
245500000	9
245625000	9
245750000	8
245875000	16
246000000	8
246125000	10
246250000	5
246375000	7
246500000	4
246625000	2
246750000	6
246875000	11
247000000	4
247125000	5
247250000	3
247375000	4
247500000	9
247625000	6
247750000	8
247875000	6
248000000	6
248125000	10
248250000	14
248375000	9
248500000	11
248625000	5
248750000	9
248875000	7
249000000	9
249125000	4
249250000	10
249375000	6
249500000	4
249625000	5
249750000	8
[truncated: 6,001 more rows]

## Sheet: Fig.2e
Wavelength (nm)	Absorbance of ADMA+ITC under different X-ray irradiation doses
	0 Gy	0.2 Gy	0.4 Gy	0.6 Gy	0.8 Gy	1.0 Gy
300	0.5463	0.5052	0.4101	0.3979	0.368	0.3495
301	0.5118	0.4624	0.3767	0.3637	0.3369	0.3201
302	0.4812	0.4335	0.3545	0.3378	0.3175	0.3002
303	0.4592	0.415	0.3388	0.3228	0.303	0.286
304	0.4413	0.3952	0.3226	0.312	0.2866	0.2724
305	0.4218	0.3701	0.307	0.2929	0.269	0.256
306	0.4043	0.3506	0.2899	0.2752	0.2548	0.2416
307	0.3914	0.3387	0.2805	0.2667	0.2465	0.2346
308	0.3795	0.3289	0.2739	0.2584	0.2406	0.227
309	0.3732	0.3206	0.2666	0.2521	0.2331	0.2208
310	0.365	0.3132	0.2605	0.246	0.2269	0.2151
311	0.3611	0.3076	0.2561	0.2411	0.2227	0.2109
312	0.357	0.304	0.2538	0.2381	0.2203	0.2077
313	0.3554	0.3005	0.2514	0.2349	0.2171	0.2043
314	0.3483	0.2951	0.2474	0.2314	0.2135	0.2011
315	0.3452	0.2911	0.2442	0.2293	0.2111	0.1989
316	0.3418	0.2874	0.2423	0.2254	0.2077	0.1955
317	0.3391	0.286	0.241	0.2236	0.2062	0.194
318	0.3359	0.2819	0.2384	0.2214	0.203	0.1906
319	0.3333	0.2791	0.2363	0.2194	0.2017	0.1894
320	0.3321	0.2773	0.235	0.2191	0.2008	0.1886
321	0.3316	0.2769	0.2358	0.2176	0.1996	0.1874
322	0.3317	0.2754	0.2348	0.2171	0.1994	0.1858
323	0.3322	0.2776	0.2367	0.2178	0.2005	0.1864
324	0.3315	0.2761	0.2366	0.2181	0.2	0.1877
325	0.3333	0.2763	0.237	0.2182	0.2002	0.1868
326	0.3324	0.2764	0.2374	0.2181	0.1997	0.1864
327	0.3315	0.2759	0.2377	0.217	0.199	0.1852
328	0.3324	0.2745	0.2375	0.2165	0.1981	0.1842
329	0.3329	0.2736	0.2369	0.215	0.1973	0.1832
330	0.3323	0.2727	0.2359	0.2147	0.1968	0.183
331	0.3324	0.2721	0.2365	0.2166	0.1972	0.1839
332	0.3366	0.2756	0.2391	0.216	0.1972	0.1823
333	0.343	0.2798	0.2428	0.2194	0.2001	0.1852
334	0.351	0.2869	0.2498	0.2256	0.2063	0.1899
335	0.3631	0.2965	0.2602	0.234	0.2143	0.1968
336	0.376	0.3063	0.27	0.2441	0.2234	0.2052
337	0.389	0.3179	0.28	0.2519	0.2307	0.2124
338	0.4004	0.3274	0.2898	0.2615	0.2397	0.2196
339	0.4117	0.3376	0.2986	0.2695	0.248	0.2268
340	0.4175	0.3432	0.3031	0.2753	0.2518	0.2302
341	0.42	0.3438	0.3056	0.2759	0.253	0.2316
342	0.4175	0.342	0.3029	0.2732	0.2518	0.2304
343	0.4117	0.3377	0.299	0.2709	0.2482	0.2268
344	0.4041	0.3317	0.2946	0.2653	0.2433	0.2219
345	0.3969	0.3238	0.2874	0.2591	0.2367	0.2171
346	0.3894	0.3187	0.2827	0.2555	0.2346	0.2142
347	0.3865	0.3155	0.2812	0.2528	0.2314	0.2121
348	0.3836	0.314	0.2789	0.2514	0.2309	0.211
349	0.3845	0.3154	0.2802	0.2536	0.2322	0.2127
350	0.3905	0.3236	0.2878	0.2615	0.24	0.2188
351	0.3997	0.3332	0.298	0.271	0.2492	0.2269
352	0.4144	0.3468	0.3101	0.2834	0.2615	0.2377
353	0.4363	0.369	0.3296	0.3036	0.2798	0.2551
354	0.4654	0.3969	0.3567	0.3283	0.3033	0.2758
355	0.4905	0.423	0.3809	0.3516	0.326	0.2945
356	0.5131	0.4436	0.4006	0.3709	0.3433	0.3119
357	0.5387	0.4701	0.4233	0.3932	0.3658	0.3317
358	0.5533	0.4839	0.4379	0.4064	0.3782	0.3433
359	0.5485	0.4803	0.4349	0.4032	0.3746	0.3408
360	0.5255	0.4583	0.4152	0.3854	0.358	0.3247
361	0.4907	0.4276	0.387	0.3584	0.3327	0.3033
362	0.4564	0.3962	0.36	0.3334	0.3083	0.281
363	0.4246	0.3678	0.3329	0.3081	0.2849	0.2607
364	0.3975	0.343	0.3112	0.2847	0.2643	0.2405
365	0.3822	0.3299	0.2985	0.2753	0.2549	0.2318
366	0.3737	0.3231	0.2922	0.2696	0.2496	0.2277
367	0.3743	0.3248	0.2926	0.2705	0.2503	0.2274
368	0.3825	0.3329	0.3025	0.278	0.2578	0.2335
369	0.3981	0.3493	0.3172	0.2935	0.2725	0.2476
370	0.4235	0.3715	0.338	0.3139	0.2916	0.2636
371	0.4507	0.3976	0.3628	0.3375	0.3141	0.285
372	0.4847	0.4289	0.3929	0.3681	0.3428	0.3088
373	0.5258	0.4687	0.4315	0.3999	0.3741	0.3375
374	0.5671	0.5077	0.4674	0.4344	0.4086	0.367
375	0.6103	0.5487	0.5044	0.4742	0.4432	0.3998
376	0.6573	0.5909	0.5462	0.5121	0.4793	0.433
377	0.7043	0.636	0.5886	0.551	0.5161	0.4652
378	0.7231	0.6527	0.6037	0.5654	0.5306	0.4786
379	0.7007	0.6293	0.582	0.5466	0.5126	0.4643
380	0.6414	0.5738	0.5319	0.4961	0.4672	0.4233
381	0.5589	0.4971	0.4578	0.4267	0.4015	0.3649
382	0.4736	0.4171	0.3852	0.3581	0.3348	0.3042
383	0.3935	0.343	0.3194	0.2961	0.276	0.2496
384	0.3428	0.2987	0.2754	0.2552	0.2401	0.216
385	0.3126	0.2715	0.2521	0.2328	0.2164	0.1952
386	0.2959	0.2576	0.2375	0.2191	0.2037	0.1833
387	0.2895	0.2536	0.2343	0.2159	0.2002	0.1809
388	0.2972	0.2605	0.2409	0.2221	0.2068	0.1864
389	0.3135	0.2753	0.2557	0.2363	0.2196	0.1975
390	0.3374	0.298	0.2762	0.2578	0.2399	0.2141
391	0.364	0.3249	0.3006	0.2795	0.2607	0.233
392	0.3946	0.3531	0.3263	0.3044	0.2843	0.2561
393	0.4261	0.3833	0.3551	0.3297	0.3099	0.2781
394	0.4583	0.4116	0.3809	0.3558	0.334	0.2993
395	0.487	0.4381	0.4056	0.379	0.3549	0.3185
396	0.5216	0.4695	0.4355	0.4088	0.3837	0.3445
397	0.5685	0.5146	0.4774	0.4476	0.4204	0.3767
398	0.6243	0.5674	0.5283	0.496	0.4645	0.4168
399	0.6691	0.6094	0.5644	0.5302	0.4965	0.4468
400	0.6867	0.6225	0.5757	0.5405	0.5082	0.4573
401	0.6544	0.5933	0.5461	0.5136	0.483	0.4366
402	0.5788	0.5181	0.4809	0.4493	0.4206	0.3815
403	0.4734	0.4183	0.3871	0.3603	0.3429	0.3084
404	0.3738	0.3286	0.3025	0.2832	0.2672	0.2402
405	0.295	0.2556	0.2372	0.2205	0.2053	0.1858
406	0.2265	0.1943	0.1801	0.1645	0.1548	0.1405
407	0.175	0.1482	0.1364	0.1261	0.1163	0.1057
408	0.1401	0.1165	0.1074	0.0989	0.0902	0.0823
409	0.1139	0.0936	0.0862	0.0789	0.071	0.0644
410	0.0954	0.077	0.0706	0.0627	0.0571	0.0511
411	0.0835	0.0664	0.0608	0.0539	0.0484	0.0435
412	0.0747	0.0582	0.0537	0.0478	0.0419	0.0381
413	0.0682	0.053	0.0484	0.0432	0.0377	0.034
414	0.0642	0.0498	0.0452	0.0405	0.035	0.0316
415	0.0602	0.0461	0.0412	0.0373	0.0318	0.0292
416	0.0572	0.0436	0.0403	0.0353	0.03	0.0272
417	0.0556	0.0425	0.0387	0.0346	0.0302	0.0267
418	0.0549	0.0422	0.0384	0.0329	0.0281	0.0254
419	0.0528	0.0406	0.0367	0.0324	0.0276	0.0253
420	0.0513	0.0393	0.0359	0.0314	0.027	0.0237
421	0.0497	0.0381	0.0347	0.0307	0.0264	0.0239
422	0.0484	0.0371	0.034	0.0297	0.0259	0.023
423	0.0469	0.0365	0.0337	0.0293	0.0251	0.0227
424	0.0451	0.0361	0.0331	0.029	0.0245	0.0223
425	0.0439	0.0354	0.0319	0.0282	0.0246	0.0222
426	0.0429	0.0342	0.0317	0.0268	0.0232	0.0209
427	0.0413	0.0333	0.0301	0.0267	0.0226	0.0203
428	0.0404	0.0326	0.0296	0.0259	0.0221	0.0201
429	0.0393	0.0319	0.0292	0.0244	0.0209	0.0189
430	0.0386	0.0308	0.0283	0.0241	0.0213	0.0185
431	0.0372	0.0304	0.0272	0.0246	0.0205	0.018
432	0.0364	0.0299	0.0273	0.0239	0.0201	0.0184
433	0.0347	0.0285	0.0254	0.0227	0.0189	0.0171
434	0.0348	0.0281	0.0261	0.0227	0.0189	0.0171
435	0.0336	0.0275	0.0251	0.0213	0.0183	0.0165
436	0.0327	0.0265	0.0242	0.0213	0.0184	0.0163
437	0.0319	0.0264	0.0239	0.0207	0.018	0.0155
438	0.0313	0.026	0.0236	0.021	0.0177	0.0158
439	0.0301	0.0256	0.0232	0.0202	0.0173	0.0154
440	0.0304	0.025	0.023	0.0199	0.0168	0.0152
441	0.0289	0.0237	0.0221	0.0195	0.0167	0.0149
442	0.0293	0.0242	0.0223	0.0195	0.0163	0.0148
443	0.0284	0.0237	0.0212	0.019	0.0162	0.0144
444	0.0283	0.0232	0.0214	0.0184	0.0156	0.014
445	0.028	0.023	0.0209	0.0186	0.0153	0.0135
446	0.0267	0.0223	0.0205	0.0177	0.0148	0.0131
447	0.0255	0.0212	0.0195	0.0172	0.0151	0.0134
448	0.0255	0.0211	0.0193	0.0168	0.0141	0.0126
449	0.0256	0.0213	0.0194	0.0162	0.0143	0.0124
450	0.0246	0.0204	0.018	0.0167	0.0138	0.0127
451	0.0238	0.0192	0.0177	0.0156	0.0127	0.0115
452	0.0236	0.019	0.0172	0.0157	0.0124	0.0119
453	0.0231	0.0186	0.0168	0.0151	0.0128	0.0111
454	0.0222	0.0183	0.0163	0.0143	0.0123	0.011
455	0.0215	0.0172	0.0162	0.0136	0.0116	0.0101
456	0.0213	0.0171	0.0152	0.0134	0.0114	0.0102
457	0.0208	0.016	0.0147	0.0134	0.0111	0.0102
458	0.0199	0.0157	0.014	0.0128	0.0105	0.0096
459	0.0195	0.0154	0.0139	0.012	0.0101	0.0088
460	0.0194	0.0153	0.014	0.0118	0.0103	0.0092
461	0.0191	0.0144	0.0133	0.0117	0.01	0.0086
462	0.0184	0.014	0.0127	0.0113	0.0096	0.0084
463	0.0183	0.0141	0.0126	0.0105	0.009	0.0084
464	0.0173	0.0136	0.0121	0.0106	0.0093	0.0081
465	0.0169	0.0126	0.0119	0.01	0.0083	0.0072
466	0.0173	0.0126	0.0116	0.0101	0.0085	0.0077
467	0.0166	0.0125	0.0115	0.0101	0.0085	0.0076
468	0.0162	0.0111	0.0103	0.0099	0.0078	0.0071
469	0.0165	0.0112	0.0103	0.0089	0.008	0.0066
470	0.0159	0.0109	0.0103	0.0083	0.0076	0.0065
471	0.0147	0.0101	0.0097	0.0087	0.0069	0.006
472	0.0154	0.0108	0.0096	0.0083	0.0071	0.0063
473	0.0133	0.0092	0.008	0.0081	0.0066	0.0057
474	0.0135	0.0087	0.0081	0.0069	0.0061	0.0051
475	0.0133	0.0082	0.0081	0.007	0.0063	0.0056
476	0.0125	0.008	0.008	0.0063	0.0058	0.0046
477	0.0122	0.0081	0.0071	0.0067	0.0053	0.0047
478	0.0113	0.0081	0.0067	0.0054	0.0047	0.0043
479	0.0107	0.0072	0.0067	0.0054	0.0046	0.004
480	0.0103	0.007	0.0066	0.005	0.0049	0.0038
481	0.0086	0.0054	0.0055	0.0046	0.0041	0.0034
482	0.0083	0.0057	0.0052	0.004	0.0044	0.0035
483	0.0077	0.0057	0.0051	0.0042	0.0038	0.0035
484	0.0072	0.0052	0.0043	0.0042	0.0039	0.0035
485	0.0071	0.0048	0.0046	0.0035	0.0036	0.003
486	0.0064	0.0044	0.0037	0.0042	0.0034	0.0029
487	0.0063	0.0044	0.0036	0.0036	0.0031	0.003
488	0.0056	0.0039	0.0029	0.0032	0.0033	0.0028
489	0.0047	0.0034	0.0026	0.0026	0.0023	0.0018
490	0.0047	0.0033	0.0027	0.0028	0.0028	0.0024
491	0.0039	0.0027	0.0019	0.0025	0.002	0.0017
492	0.0033	0.0024	0.0018	0.0021	0.0021	0.0016
493	0.0043	0.0022	0.0021	0.0022	0.0024	0.0018
494	0.0034	0.0025	0.0021	0.0019	0.0019	0.0015
495	0.0025	0.0013	0.001	0.0012	0.0015	0.0012
496	0.0024	0.0014	0.001	0.0002	0.0013	0.0006
497	0.0017	0.0006	0.0008	0	0.0003	0.0005
498	0.0016	0.0013	0.0007	0.0006	0.0003	0.0002
499	0.0004	0.0001	-0.0003	-0.0001	0.0007	0.001
500	0	0	0	0	0	0

## Sheet: Fig.2f
X-ray irradiation dose (Gy)	ΔAbs. at 379 nm of ITC suspension	ΔAbs. at 379 nm of Anthracene suspension		Wavelength (nm)	Absorbance of ADMA+Anthracene under different X-ray irradiation doses
0	0	0			0 Gy	0.2 Gy	0.4 Gy	0.6 Gy	0.8 Gy	1.0 Gy
0.2	0.0714	0.0261		300	0.3716	0.3696	0.4159	0.3682	0.356	0.4135
0.4	0.1187	0.0439		301	0.3387	0.338	0.3808	0.3352	0.3231	0.3733
0.6	0.1541	0.0743		302	0.3158	0.3143	0.3517	0.3124	0.2989	0.3453
0.8	0.1881	0.0874		303	0.3035	0.3017	0.3377	0.2978	0.2854	0.3287
1	0.2364	0.1055		304	0.2878	0.2842	0.3167	0.2833	0.2707	0.3117
				305	0.2719	0.2668	0.2976	0.2644	0.2547	0.2908
				306	0.2575	0.255	0.2814	0.2492	0.2387	0.2726
				307	0.2505	0.2458	0.2712	0.2417	0.2302	0.2637
				308	0.2428	0.2386	0.2621	0.2347	0.2238	0.2535
				309	0.2374	0.2335	0.2549	0.2287	0.2179	0.246
				310	0.2322	0.2267	0.2487	0.2217	0.2118	0.2383
				311	0.2271	0.2216	0.2416	0.2172	0.2063	0.2334
				312	0.2235	0.2192	0.2383	0.2137	0.2031	0.229
				313	0.2204	0.2153	0.2342	0.2096	0.1989	0.2234
				314	0.2169	0.2122	0.2295	0.2055	0.1955	0.2189
				315	0.213	0.2077	0.2252	0.2042	0.1924	0.2161
				316	0.2103	0.2061	0.2209	0.1999	0.1886	0.2105
				317	0.2096	0.2033	0.2193	0.198	0.1873	0.2082
				318	0.2077	0.2017	0.2149	0.1944	0.1839	0.2038
				319	0.206	0.2008	0.213	0.1942	0.1833	0.2022
				320	0.2051	0.1996	0.2112	0.1929	0.1821	0.1998
				321	0.2054	0.1994	0.2112	0.1914	0.181	0.1981
				322	0.2046	0.1994	0.2102	0.192	0.1805	0.1961
				323	0.2066	0.2007	0.21	0.1909	0.1813	0.1962
				324	0.2053	0.2007	0.2084	0.192	0.1812	0.1949
				325	0.2053	0.1998	0.2076	0.1905	0.1801	0.1931
				326	0.2027	0.1978	0.2061	0.189	0.179	0.192
				327	0.2018	0.1955	0.2047	0.1875	0.1766	0.1897
				328	0.2002	0.1947	0.2016	0.1858	0.1753	0.1879
				329	0.1972	0.1929	0.1993	0.1829	0.1734	0.185
				330	0.1956	0.192	0.1965	0.1805	0.1716	0.1812
				331	0.1963	0.191	0.1949	0.1817	0.1719	0.1813
				332	0.1984	0.194	0.1967	0.1816	0.1716	0.1793
				333	0.2027	0.1973	0.1989	0.1856	0.175	0.1819
				334	0.2105	0.2044	0.2061	0.1912	0.1808	0.1869
				335	0.2216	0.2144	0.2149	0.2007	0.1907	0.1949
				336	0.2327	0.2235	0.223	0.2105	0.2005	0.2035
				337	0.2426	0.2342	0.233	0.218	0.2079	0.2102
				338	0.2502	0.242	0.2399	0.2258	0.2151	0.2182
				339	0.2578	0.2493	0.2478	0.233	0.2228	0.2238
				340	0.2601	0.2513	0.2493	0.2352	0.2257	0.2259
				341	0.2589	0.2515	0.2492	0.2348	0.2259	0.2254
				342	0.2552	0.2478	0.2445	0.2317	0.2229	0.222
				343	0.248	0.2408	0.239	0.2263	0.2179	0.2186
				344	0.2415	0.2355	0.2315	0.2183	0.2108	0.2099
				345	0.2345	0.228	0.2252	0.2125	0.2044	0.2051
				346	0.2311	0.2235	0.2218	0.21	0.2024	0.2015
				347	0.229	0.2221	0.2202	0.2079	0.1998	0.1993
				348	0.2308	0.2236	0.2204	0.2096	0.2004	0.1994
				349	0.2391	0.2304	0.2274	0.2151	0.2067	0.2044
				350	0.2535	0.2443	0.2396	0.2281	0.2176	0.2163
				351	0.2686	0.258	0.2544	0.2426	0.2325	0.2301
				352	0.2894	0.2793	0.2722	0.2595	0.2483	0.2447
				353	0.3204	0.3078	0.3012	0.2864	0.2754	0.2712
				354	0.3563	0.343	0.3368	0.3182	0.3063	0.3009
				355	0.3877	0.3733	0.3659	0.3459	0.3335	0.3268
				356	0.4117	0.3952	0.3877	0.3672	0.3556	0.3469
				357	0.4366	0.4196	0.411	0.3908	0.38	0.3701
				358	0.4482	0.4316	0.4241	0.4018	0.3906	0.3815
				359	0.439	0.4246	0.4175	0.395	0.3855	0.375
				360	0.4134	0.4004	0.3936	0.3714	0.3636	0.3539
				361	0.378	0.3675	0.3598	0.3407	0.3339	0.3255
				362	0.3463	0.3358	0.3295	0.314	0.3052	0.2983
				363	0.3196	0.3091	0.3029	0.2892	0.2809	0.274
				364	0.2989	0.2901	0.2822	0.2681	0.2592	0.254
				365	0.2891	0.2794	0.272	0.26	0.251	0.246
				366	0.2873	0.2776	0.2702	0.2586	0.2492	0.2426
				367	0.2946	0.2843	0.2763	0.2637	0.2538	0.246
				368	0.3103	0.2977	0.2898	0.2752	0.2652	0.2567
				369	0.3351	0.3206	0.3105	0.2981	0.2868	0.276
				370	0.3687	0.3531	0.3398	0.3251	0.3121	0.3012
				371	0.4039	0.3875	0.3721	0.3551	0.3433	0.3302
				372	0.4469	0.4238	0.4096	0.3908	0.3782	0.3644
				373	0.4951	0.4719	0.4553	0.433	0.4188	0.4042
				374	0.5423	0.5148	0.4987	0.476	0.4587	0.4429
				375	0.5867	0.5595	0.5426	0.5167	0.5018	0.482
				376	0.6327	0.6035	0.5846	0.5567	0.5425	0.5208
				377	0.6749	0.6446	0.6292	0.5976	0.5834	0.5612
				378	0.6875	0.6573	0.6405	0.6087	0.5957	0.5731
				379	0.6573	0.6312	0.6134	0.583	0.5699	0.5518
				380	0.5956	0.5708	0.5525	0.5272	0.5161	0.501
				381	0.5078	0.4858	0.4736	0.4501	0.4371	0.4241
				382	0.422	0.4072	0.3889	0.3737	0.3631	0.3514
				383	0.3469	0.3331	0.3183	0.3045	0.2951	0.2841
				384	0.3018	0.2881	0.2743	0.2644	0.2551	0.2458
				385	0.2758	0.2631	0.2507	0.2416	0.2321	0.2221
				386	0.2652	0.2532	0.2384	0.2294	0.2199	0.2107
				387	0.2652	0.2521	0.2378	0.2297	0.22	0.2087
				388	0.2798	0.2642	0.2497	0.2408	0.2297	0.2193
				389	0.3055	0.2855	0.2704	0.2589	0.248	0.2364
				390	0.3335	0.3152	0.2995	0.2866	0.2753	0.2609
				391	0.3723	0.3479	0.3332	0.3178	0.3038	0.2887
				392	0.4102	0.3829	0.3666	0.3496	0.335	0.3208
				393	0.4519	0.4195	0.4027	0.383	0.3662	0.3527
				394	0.4861	0.4555	0.4366	0.4132	0.3992	0.3822
				395	0.5179	0.4851	0.4666	0.441	0.4246	0.4072
				396	0.5553	0.5187	0.4995	0.4751	0.4582	0.4404
				397	0.6006	0.564	0.544	0.5179	0.5006	0.4815
				398	0.6554	0.6185	0.5981	0.5677	0.5497	0.5279
				399	0.7004	0.6592	0.6389	0.6055	0.5865	0.5648
				400	0.7148	0.6717	0.652	0.618	0.5991	0.5787
				401	0.6869	0.6445	0.6233	0.5899	0.572	0.5553
				402	0.6164	0.5733	0.5517	0.5235	0.5063	0.4908
				403	0.5127	0.4773	0.4565	0.4355	0.4161	0.4047
				404	0.42	0.3835	0.3654	0.3484	0.3338	0.324
				405	0.3427	0.3124	0.2941	0.2796	0.265	0.2603
				406	0.2783	0.2506	0.2334	0.2229	0.2088	0.2045
				407	0.2279	0.2026	0.1869	0.1769	0.1651	0.1612
				408	0.1906	0.168	0.1535	0.148	0.1356	0.1315
				409	0.1646	0.1428	0.131	0.1242	0.1125	0.1097
				410	0.1449	0.1244	0.1127	0.1067	0.096	0.0935
				411	0.1311	0.1118	0.1009	0.0958	0.0844	0.0827
				412	0.1208	0.102	0.092	0.0878	0.0774	0.0744
				413	0.1132	0.0954	0.0854	0.0814	0.0714	0.0685
				414	0.1071	0.0905	0.0815	0.0771	0.068	0.0653
				415	0.1019	0.0856	0.0761	0.073	0.0639	0.0615
				416	0.0972	0.0824	0.0733	0.0702	0.0612	0.0586
				417	0.0948	0.0802	0.0714	0.069	0.0599	0.0568
				418	0.0926	0.0786	0.07	0.0662	0.0577	0.0549
				419	0.0898	0.0767	0.0675	0.0645	0.0562	0.0531
				420	0.0868	0.0744	0.0658	0.0625	0.0539	0.0518
				421	0.0836	0.0717	0.0639	0.0612	0.0528	0.0508
				422	0.0817	0.0703	0.0626	0.0598	0.0516	0.0495
				423	0.0801	0.0685	0.0608	0.0582	0.0502	0.0484
				424	0.0777	0.0672	0.0595	0.0569	0.0491	0.0469
				425	0.0753	0.065	0.0577	0.0552	0.0479	0.046
				426	0.0737	0.0633	0.0564	0.0531	0.046	0.0446
				427	0.0713	0.0613	0.0548	0.0518	0.0446	0.0429
				428	0.0695	0.06	0.0535	0.0506	0.0437	0.0414
				429	0.0678	0.0586	0.0524	0.049	0.0422	0.0406
				430	0.0661	0.0572	0.0509	0.0476	0.0418	0.0398
				431	0.0636	0.0553	0.0491	0.0463	0.0404	0.039
				432	0.0626	0.0536	0.0482	0.0461	0.0401	0.0375
				433	0.06	0.0524	0.046	0.0438	0.0381	0.0363
				434	0.0593	0.0519	0.0457	0.0432	0.0375	0.0355
				435	0.0576	0.0503	0.0442	0.0416	0.0366	0.0346
				436	0.0566	0.0485	0.0434	0.0406	0.0354	0.0342
				437	0.0548	0.048	0.042	0.0395	0.0347	0.0332
				438	0.0536	0.0478	0.0419	0.0395	0.0343	0.0328
				439	0.0528	0.0464	0.0409	0.0388	0.0338	0.032
				440	0.0518	0.0458	0.04	0.0381	0.0335	0.0312
				441	0.0502	0.0441	0.0388	0.0372	0.0323	0.031
				442	0.0496	0.0436	0.0388	0.0368	0.0324	0.0307
				443	0.0482	0.0431	0.0377	0.0363	0.0312	0.0298
				444	0.0475	0.0422	0.0371	0.0351	0.0304	0.0292
				445	0.0466	0.0412	0.0368	0.0339	0.0296	0.0286
				446	0.0454	0.0409	0.0356	0.0329	0.029	0.0272
				447	0.0435	0.0389	0.0345	0.033	0.0285	0.0272
				448	0.043	0.0388	0.0337	0.0319	0.0281	0.0264
				449	0.0425	0.0383	0.0339	0.0308	0.0271	0.0256
				450	0.0412	0.0372	0.0325	0.0315	0.0267	0.0257
				451	0.0392	0.0352	0.0306	0.0291	0.026	0.0246
				452	0.0381	0.035	0.0303	0.0289	0.0252	0.0242
				453	0.0374	0.034	0.0288	0.0283	0.0244	0.0238
				454	0.0361	0.033	0.0282	0.0268	0.0239	0.023
				455	0.0352	0.0318	0.0275	0.0261	0.0229	0.0216
				456	0.0342	0.0307	0.0267	0.0257	0.0222	0.0215
				457	0.0329	0.0295	0.0263	0.0248	0.0218	0.0206
				458	0.0316	0.0288	0.025	0.024	0.0209	0.0203
				459	0.0305	0.0283	0.0248	0.0231	0.0204	0.0191
				460	0.0298	0.0277	0.0241	0.0229	0.0202	0.0185
				461	0.0289	0.0267	0.024	0.022	0.0192	0.0184
				462	0.028	0.0261	0.0223	0.0214	0.0186	0.0179
				463	0.0273	0.0251	0.0224	0.0206	0.0179	0.017
				464	0.027	0.024	0.0213	0.0205	0.0178	0.0164
				465	0.0256	0.0235	0.0209	0.019	0.016	0.016
				466	0.0253	0.0232	0.0205	0.0193	0.0169	0.0155
				467	0.0249	0.0226	0.0201	0.0183	0.0163	0.016
				468	0.0239	0.0216	0.0189	0.018	0.0157	0.0149
				469	0.0234	0.0206	0.0186	0.017	0.0148	0.0142
				470	0.0228	0.0202	0.0179	0.0166	0.0149	0.0138
				471	0.0215	0.0189	0.0168	0.0162	0.0135	0.0135
				472	0.0216	0.0191	0.0165	0.0153	0.013	0.0131
				473	0.0194	0.017	0.0147	0.0147	0.0128	0.0122
				474	0.0188	0.0162	0.015	0.0141	0.0117	0.0119
				475	0.018	0.0159	0.0141	0.0136	0.0117	0.0116
				476	0.0179	0.0155	0.0135	0.013	0.0105	0.0108
				477	0.0169	0.0143	0.0137	0.0129	0.0105	0.0104
				478	0.0158	0.0135	0.0127	0.0111	0.0102	0.0096
				479	0.0147	0.013	0.0123	0.0105	0.009	0.009
				480	0.0135	0.0124	0.0112	0.0105	0.0087	0.0084
				481	0.0125	0.0111	0.01	0.0094	0.0075	0.0083
				482	0.0122	0.0105	0.0097	0.0091	0.0078	0.0077
				483	0.0112	0.0102	0.0095	0.0087	0.0076	0.0072
				484	0.0105	0.0092	0.0088	0.0084	0.0069	0.007
				485	0.01	0.0087	0.0081	0.0074	0.0059	0.0063
				486	0.0093	0.008	0.0075	0.0076	0.0062	0.0065
				487	0.0088	0.0068	0.0071	0.0067	0.0057	0.0057
				488	0.0081	0.0069	0.0067	0.0065	0.0055	0.0052
				489	0.0073	0.0063	0.006	0.0056	0.0044	0.0046
				490	0.0066	0.006	0.0058	0.0054	0.0047	0.0049
				491	0.0058	0.0047	0.0052	0.005	0.0037	0.0042
				492	0.0051	0.0043	0.0045	0.0045	0.0034	0.0037
				493	0.005	0.0045	0.004	0.0045	0.0037	0.0036
				494	0.0044	0.0035	0.0037	0.0036	0.0029	0.0028
				495	0.0028	0.0029	0.0024	0.0029	0.0023	0.0023
				496	0.0031	0.003	0.0022	0.0025	0.0017	0.0015
				497	0.0027	0.0017	0.0024	0.0015	0.0007	0.0007
				498	0.0022	0.0016	0.0017	0.0012	0.0009	0.0009
				499	0.0006	0.0003	0.0011	0.001	0.0009	0.0005
				500	0	0	0	0	0	0

## Sheet: Fig.3b
	0 Gy						1 Gy						2 Gy
Concentration (μg/mL)	0	10	20	40	80		0	10	20	40	80		0	10	20	40	80
Cell viability (%)	93.5945	100.96	91.1441	97.6935	86.7772		94.1923	86.1196	76.1678	69.6014	61.4456		99.6917	72.6917	74.1203	61.8688	54.5489
	102.663	97.0769	103.539	89.0124	93.2624		110.172	83.9091	76.3497	75.8601	65.8951		92.1203	72.5113	66.3233	55.0795	49.9173
	103.569	98.7037	96.302	96.7228	93.3218		93.8702	76.1864	81.2937	64.6643	75.0596		101.06	74.594	65.3308	55.2923	51.594

## Sheet: Fig.3c
	ITC-NPs+X-ray				Ce6+LED
	Thick of Chicken breast block				Thick of Chicken breast block
	0 cm	1 cm	3.5 cm		0 cm	1 cm	3.5 cm
Cell viability (%)	40.044	40.931	44.494		44.5503	79.1696	103.401
	37.202	39.409	43.724		46.4095	92.176	95.166
	39.526	42.67	44.665		52.963	96.553	97.281

## Sheet: Fig.4a
	PBS
	before	day 2	day 4	day 6	day 8	day 10	day 12	day 14
Relative tumor volume (v/v0)	1	1.60696	2.41623	3.36873	5.05353	7.33939	7.00603	9.40325
	1	1.67084	3.34366	4.80517	7.04405	8.78946	10.2968	11.234
	1	1.75146	2.98033	3.98923	6.25336	8.14627	10.3904	13.1267
	ITC-NPs
	before	day 2	day 4	day 6	day 8	day 10	day 12	day 14
Relative tumor volume (v/v0)	1	0.873797	1.51982	1.99255	4.92963	6.01194	7.1789	6.94296
	1	2.26466	4.58401	6.03829	7.21182	11.4421	13.4064	12.2392
	1	1.06842	1.48916	2.50515	4.17624	5.90398	6.89104	12.5251
	1	1.29958	1.95338	3.38304	4.70416	6.38566	8.47812
	PBS+X-ray
	before	day 2	day 4	day 6	day 8	day 10	day 12	day 14
Relative tumor volume (v/v0)	1	1.33056	2.14466	3.04408	4.19217	4.57228	6.19622	7.7404
	1	1.33711	1.97529	2.83893	3.8577	5.58047	8.02293	10.4823
	1	1.42959	1.98754	2.84847	3.88705	4.95517	6.62473	8.8232
	ITC-NPs+X-ray
	before	day 2	day 4	day 6	day 8	day 10	day 12	day 14
Relative tumor volume (v/v0)	1	1.48042	1.02069	1.47214	1.20588	1.01031	0.737428	0.234353
	1	1.75581	1.52031	0.802099	0.878035	1.03853	0.838095	0.520869
	1	0.951421	0.822398	0.724665	0.613617	0.470113	0.350449	0.288805
	1	1.18442	0.889899	0.905934	0.830306	0.721618	0.543763	0.405977
	1	1.43742	1.06905	0.80028	0.608882	1.32018	0.815786	0.478505

## Sheet: Fig.4b
	PBS	ITC-NPs	PBS+X-ray	ITC-NPs+X-ray
Tumor weight (g)	0.3084	0.3339	0.2821	0.0154
	0.3200	0.3203	0.2400	0.0168
	0.3103	0.2998	0.1600	0.0105
	0.3112		0.1600	0.0099
	0.2890			0.0098

## Sheet: Supplementary Fig.1
Materials type	X-ray dose (Gy)	References
Lanthanide	14.6	J. Phys. Chem. C 117, 21583-21589 (2013)
Lanthanide	8	Angew. Chem. Int. Ed. 54, 1770-1774 (2015)
Lanthanide	0.5	Nano Lett. 15, 2249-2256 (2015)
Lanthanide	5	Theranostics 6, 2295-2305 (2016)
Transition metals	3	NanoBiotechnol 3, 116-126 (2008)
Transition metals	2	ACS Nano 5, 4679-4687 (2011)
Transition metals	2	Appl. Phys. Lett. 105, 013702 (2014)
Transition metals	2.5	J. Am. Chem. Soc. 140, 5670-5673 (2018)
Transition metals	4	Nano Lett. 18, 5768-5774 (2018)
Transition metals	0.18	Adv. Funct. Mater. 28, 1707496 (2018)
Transition metals	5	Proc. Natl. Acad. Sci. USA 116, 16823-16828 (2019)
Transition metals	6	Angew. Chem. Int. Ed. 58, 2017-2022 (2019)
Transition metals	1	Angew. Chem. Int. Ed. 59, 9914-9921 (2020)
Transition metals	4	ACS Cent. Sci. 6, 715-726 (2020)
Transition metals	6	Adv. Sci. 8, 2003338 (2021)
Transition metals	8	Adv. Mater. 33, 2007888 (2021)
Post-transition metal	6	Mater. Horiz. 4, 1092-1101 (2017)
Metalloid	2	Sci. Rep. 5, 7606 (2015)
Purely organic	0.4	This work

[truncated: 17 more sheets: Supplementary Fig.4b, Supplementary Fig.4c, Supplementary Fig.4d, Supplementary Fig.4e, Supplementary Fig.5, Supplementary Fig.12, Supplementary Fig.13a-l, Supplementary Fig.14a-h, Supplementary Fig.15, Supplementary Fig.16b, Supplementary Fig.17, Supplementary Fig.20, Supplementary Fig.22a-d, Supplementary Fig.23a-l, Supplementary Fig.25, Supplementary Fig.27a-d, Supplementary Fig.28a-l]
